# Supplementary material for: Activity of Hydrophilic, Biocompatible, Fluorescent, Organic Nanoparticles Functionalized with Purpurin-18 in Photodynamic Therapy for Colorectal Cancer
Source: Nanomaterials (Basel). 2024 Sep 26;14(19):1557. doi: 10.3390/nano14191557 (PMC11478336; doi:10.3390/nano14191557)
Supplement: Supplementary file 1 [file nanomaterials-14-01557-s001.zip]

Archive with 1 entries (1 files):
- nanomaterials-3184694-supplementary.pdf
